# Supplementary material for: Mechanical Properties and Decomposition Behavior of Compression Moldable Poly(Malic Acid)/α-Tricalcium Phosphate Hybrid Materials
Source: Polymers (Basel). 2025 Jan 9;17(2):147. doi: 10.3390/polym17020147 (PMC11768388; doi:10.3390/polym17020147)
Supplement: Supplementary file 1 [file polymers-17-00147-s001.zip]

Archive with 1 entries (1 files):
- polymers-3264329-supplementary.pdf
